# Supplementary material for: Performance Correction and Parameters Identification Considering Non-Uniform Electric Field in Cantilevered Piezoelectric Energy Harvesters
Source: Sensors (Basel). 2024 Jul 30;24(15):4943. doi: 10.3390/s24154943 (PMC11314653; doi:10.3390/s24154943)
Supplement: Supplementary file 1 [file sensors-24-04943-s001.zip]

Archive with 10 entries (10 files):
- BimorphSample.mph
- BimorphSampleHarvester.csv
- Parameter_Identify_nonuniform.m
- Parameter_Identify_uniform.m
- Parameter_Identify_YI_Cp_Theta.m
- Parameter_Identify_Ys.m
- Prediction_BimorphHarvesterParallel.m
- Prediction_UnimorphHarvester.m
- UnimorphSample.mph
- UnimorphSampleHarvester.csv
