# Supplementary material for: Performance Correction and Parameters Identification Considering Non-Uniform Electric Field in Cantilevered Piezoelectric Energy Harvesters
Source: Sensors (Basel). 2024 Jul 30;24(15):4943. doi: 10.3390/s24154943 (PMC11314653; doi:10.3390/s24154943)
Supplement: Supplementary file 1 [file sensors-24-04943-s001.zip › BimorphSampleHarvester.csv]

% Model	BimorphSample.mph
% Version	COMSOL 5.6.0.280
% Date	Apr 21 2024, 21:06
% Dimension	1
% Nodes	61
% Expressions	1
% Description	全局
% x	Height
44	2.8714654286123178E-5
44.1	3.0609441299146413E-5
44.2	3.267043737672839E-5
44.3	3.493949910482917E-5
44.4	3.743551331636937E-5
44.5	4.019851273012786E-5
44.6	4.3252119811143644E-5
44.7	4.6649051041025004E-5
44.8	5.0432362573252815E-5
44.9	5.4631246935962115E-5
45	5.937172395169374E-5
45.1	6.466582925990887E-5
45.2	7.063900039801306E-5
45.3	7.73772727150801E-5
45.4	8.504578438573689E-5
45.5	9.375178649219208E-5
45.6	1.0367043338666687E-4
45.7	1.1500570792439909E-4
45.8	1.2800791092517567E-4
45.9	1.4275388227287926E-4
46	1.596739503150632E-4
46.1	1.7881558687556732E-4
46.2	2.0039406259012298E-4
46.3	2.2442747318056927E-4
46.4	2.5071055255855253E-4
46.5	2.7876635748597865E-4
46.6	3.075445991626037E-4
46.7	3.3519621036817346E-4
46.8	3.596769458467262E-4
46.9	3.7834368705225965E-4
47	3.8901637795933625E-4
47.1	3.9031130436680374E-4
47.2	3.820356964854081E-4
47.3	3.654591736439124E-4
47.4	3.426964505479768E-4
47.5	3.162045893905004E-4
47.6	2.8821404537879763E-4
47.7	2.606132805099815E-4
47.8	2.3432356352525178E-4
47.9	2.1008832104642128E-4
48	1.8838952827241663E-4
48.1	1.6890577819309542E-4
48.2	1.517313488264068E-4
48.3	1.366066074369299E-4
48.4	1.233129838216132E-4
48.5	1.1160283876860364E-4
48.6	1.0134452880271896E-4
48.7	9.230076517455738E-5
48.8	8.436598084563331E-5
48.9	7.73056185582673E-5
49	7.10882070798487E-5
49.1	6.553261690812789E-5
49.2	6.0581105719733974E-5
49.3	5.6146759788675146E-5
49.4	5.2161664350791506E-5
49.5	4.857565341720356E-5
49.6	4.533238239874627E-5
49.7	4.241182470319045E-5
49.8	3.974882109380929E-5
49.9	3.73329558954294E-5
50	3.51121695757102E-5
