# Supplementary material for: Performance Correction and Parameters Identification Considering Non-Uniform Electric Field in Cantilevered Piezoelectric Energy Harvesters
Source: Sensors (Basel). 2024 Jul 30;24(15):4943. doi: 10.3390/s24154943 (PMC11314653; doi:10.3390/s24154943)
Supplement: Supplementary file 1 [file sensors-24-04943-s001.zip › Parameter_Identify_nonuniform.m]

clc;clear;
L=100e-3;b=20e-3;hp=0.5e-3;
Ys=70e9;

syms x1 x2 x3 %ne,d31,epsilon33T
YI=Ys*b*hp^3/12/x1*((x1^2+14*x1+1)/(x1+1)+x2^2*Ys/(x1*x3-x2^2*Ys));
Theta=-Ys*x2*b*hp/(x1+1);
Cp=(x1*x3-x2^2*Ys)*b*L/hp/x1;
[x1,x2,x3]=solve(YI==0.1107,Theta==8.8757e-5,Cp==1.085e-7);
ne=double(x1);
Yp=Ys./ne;
d31=double(x2);
epsilon33T=double(x3)/8.85e-12;
epsilon33S=epsilon33T(3)*8.85e-12-Yp(3)*d31(3)^2;
