# Supplementary material for: Performance Correction and Parameters Identification Considering Non-Uniform Electric Field in Cantilevered Piezoelectric Energy Harvesters
Source: Sensors (Basel). 2024 Jul 30;24(15):4943. doi: 10.3390/s24154943 (PMC11314653; doi:10.3390/s24154943)
Supplement: Supplementary file 1 [file sensors-24-04943-s001.zip › Parameter_Identify_YI_Cp_Theta.m]

clc;clear;
omega=58.307*2*pi;
Omega1=58.5/58.307;
Omega2=59.5/58.307;
xi=0.01;
lambda=1.8751;
gamma1=0.7753;
m=0.102;
R1=11280;
L=100e-3;b=20e-3;hp=0.5e-3;
YI=(omega/lambda^2)^2*m*L^4;

syms x1 x2 % alpha, k^2
P_FRF1=(m*gamma1)^2/omega*Omega1^2*x2*x1/((1-Omega1^2-2*xi*Omega1^2*x1)^2+(2*xi*Omega1+Omega1*x1*(1-Omega1^2+x2))^2);
P_FRF2=(m*gamma1)^2/omega*Omega2^2*x2*x1/((1-Omega2^2-2*xi*Omega2^2*x1)^2+(2*xi*Omega2+Omega2*x1*(1-Omega2^2+x2))^2);
%P_FRF3=(m*gamma1)^2/omega*Omega3^2*x2*x1/((1-Omega3^2-2*x3*Omega3^2*x1)^2+(2*x3*Omega3+Omega2*x1*(1-Omega3^2+x2))^2);
[x1,x2]=solve(P_FRF1==2.090e-4,P_FRF2==1.081e-4);
Cp=double(x1/R1/omega);
kSqu=double(x2);% this value of exist materials is less than 0.2

fun=@(x) 1+cos(x)*cosh(x);
lambda=fzero(fun,pi/2);
sigma=(sinh(lambda)-sin(lambda))/(cosh(lambda)+cos(lambda));
syms x
Fi=sqrt(1/m/L)*(cosh(lambda*x/L)-cos(lambda*x/L)-sigma*(sinh(lambda*x/L)-sin(lambda*x/L)));
FF=double(subs(diff(Fi,x),x,L));
gamma1=double(int(Fi,x,0,L));
Theta=sqrt(kSqu(1)*Cp(1)*omega^2/FF^2);
