# Supplementary material for: Performance Correction and Parameters Identification Considering Non-Uniform Electric Field in Cantilevered Piezoelectric Energy Harvesters
Source: Sensors (Basel). 2024 Jul 30;24(15):4943. doi: 10.3390/s24154943 (PMC11314653; doi:10.3390/s24154943)
Supplement: Supplementary file 1 [file sensors-24-04943-s001.zip › Parameter_Identify_Ys.m]

clc;clear;
omega=58.307*2*pi;% Undamped natural frequency
lambda=1.8751;
m=0.102;
R1=11280;
L=100e-3;b=20e-3;hp=0.5e-3;
YI=(omega/lambda^2)^2*m*L^4;
Yp=60.61e+09;d31=-274e-12;epsilon33=3400*8.85e-12-Yp*d31^2;
syms x 
ne=solve(Yp*b*hp^3/12*(x^2+14*x+1)/(x+1)==YI);% Based on uniform electric field 
Ys=double(ne*Yp);
ne1=solve(Yp*b*hp^3/12*((x^2+14*x+1)/(x+1)+d31^2*Yp/epsilon33)==YI);% Based on non-uniform electric field
Ys1=double(ne1*Yp);
