# Supplementary material for: Performance Correction and Parameters Identification Considering Non-Uniform Electric Field in Cantilevered Piezoelectric Energy Harvesters
Source: Sensors (Basel). 2024 Jul 30;24(15):4943. doi: 10.3390/s24154943 (PMC11314653; doi:10.3390/s24154943)
Supplement: Supplementary file 1 [file sensors-24-04943-s001.zip › Prediction_UnimorphHarvester.m]

clear;
clc;
Hp=0.5e-3;Hs=0.5e-3;b=20e-3;L=100e-3;%geometric property
rhop=7500;rhos=2700;%density
Ys=70e+09;Yp=60.61e+09;d31=-274e-12;epsilon33=3400*8.85e-12-Yp*d31^2;%material property
m=rhop*Hp*b+rhos*Hs*b;Mt=0;
n=Ys/Yp;
Hpa=(Hp^2+2*n*Hp*Hs+n*Hs^2)/(2*(Hp+n*Hs));
Hsa=(Hp^2+2*Hp*Hs+n*Hs^2)/(2*(Hp+n*Hs));
Hpc=(n*Hs*(Hs+Hp))/(2*(Hp+n*Hs));
Ha=-Hsa;Hb=Hpa-Hp;Hc=Hpa;
%YI=b*(Ys*(Hb^3-Ha^3)+Yp*(Hc^3-Hb^3))/3;%Bending stiffness (Erturk)
YI=b*(Ys*(Hb^3-Ha^3)+Yp*(Hc^3-Hb^3))/3+Yp^2*b*d31^2/epsilon33*((Hc^3-Hb^3)/3-Hpc*(Hc^2-Hb^2)/2);%Bending stiffness (Xianfeng)
theta=-Yp*d31*b*(Hc^2-Hb^2)/2/Hp;%coulping factor
Cp=epsilon33*b*L/Hp;%capacitance

%%%%%   Multi-mode model  %%%%%
fun=@(x) 1+cos(x)*cosh(x)+x*Mt/(m*L)*(cos(x)*sinh(x)-sin(x)*cosh(x));%transcendental equation
xx=(0:2)*pi+pi/2;
lambda=zeros(size(xx));%numerical solution of the transcendental equation
omega=zeros(size(xx));%undamped natural frequency
sigma=zeros(size(xx));
gamma=zeros(size(xx));
fi=zeros(size(xx));
chi=zeros(size(xx));
for i=1:length(xx)
lambda(i)=fzero(fun,xx(i));
omega(i)=lambda(i)^2*sqrt(YI/m/L^4);
sigma(i)=(sinh(lambda(i))-sin(lambda(i)))/(cosh(lambda(i))+cos(lambda(i)));
syms x
Fi=sqrt(1/m/L)*(cosh(lambda(i)*x/L)-cos(lambda(i)*x/L)-sigma(i)*(sinh(lambda(i)*x/L)-sin(lambda(i)*x/L)));
gamma(i)=double(int(Fi,x,0,L));
fi(i)=double(theta/Cp*subs(diff(Fi,x),x,L));chi(i)=double(theta*subs(diff(Fi,x),x,L));
end
xi=[0.01,0.02,0];%first two orders of damping ratio
syms x y
[x, y]=solve(x/2/omega(1)+y*omega(1)/2==xi(1),x/2/omega(2)+y*omega(2)/2==xi(2));
Alpha=double(x);Beta=double(y);%related to damping ratio
xi(3)=Alpha/omega(3)/2+Beta*omega(3)/2;%third order of damping ratio
R1=11280;taoc=R1*Cp;%resistance
f=1:0.1:100;%excitation frequency
omegax=2*pi*f;%circular frequency
FRF=zeros();%frequency response function
for i=1:length(xx)
    for j=1:length(f)
    FRF(i,j)=abs(((-1i*m*omegax(j)*gamma(i)*fi(i))/(omega(i)^2-omegax(j)^2+1i*2*xi(i)*omega(i)*omegax(j))...
        /(1i*omegax(j)*chi(i)*fi(i)/(omega(i)^2-omegax(j)^2+1i*2*xi(i)*omega(i)*omegax(j))+(1+1i*omegax(j)*taoc)/taoc)));
    end
end
 FRFs=sum(FRF);%sum(a): collum summation of matrix a.
 PowerFRFs=(FRFs.^2/R1)';
 plot(f,PowerFRFs,'-r');
 hold on;
 maxFRFs=findpeaks(FRFs);
 omegaf=zeros(size(maxFRFs));%resonant frequency considering R.
 for i=1:length(maxFRFs)
 omegaf(i)=(find(FRFs==maxFRFs(i))-1)/10+1;
 end
 
 %%%%%   Single-mode model  %%%%%
 alpha=R1*Cp*omega(1);
 k=chi(1)/Cp^0.5/omega(1);
 Omega=omegax/omega(1);
%   alpha=0.4484;  %curve identification
%   k=0.0402^0.5;
%   Omega=f/58.307;
 PowerFRFs_1D=zeros();
 for i=1:length(f)
 PowerFRFs_1D(i)=(m*gamma(1))^2/omega(1)*Omega(i)^2*k^2*alpha/...
     ((1-Omega(i)^2-2*xi(1)*Omega(i)^2*alpha)^2+(2*xi(1)*Omega(i)+Omega(i)*alpha*(1-Omega(i)^2+k^2))^2);
 end
 plot(f,PowerFRFs_1D,'--b');
 hold on;
 pp=PowerFRFs_1D';
 optR=(4*xi(1)^2/(4*xi(1)^2+k^4))^0.5/Cp/omega(1);
 Ropt_1D=zeros();%Optimal resistance with respect to driving frequency
 for i=1:length(f)
 Ropt_1D(i)=(1/Omega(i)^2*((1-Omega(i)^2)^2+(2*xi(1)*Omega(i))^2)/((1+k^2-Omega(i)^2)^2+(2*xi(1)*Omega(i))^2))^0.5/Cp/omega(1);
 end
 rr=Ropt_1D';
 PowerEn_1D=zeros();
 for i=1:length(f)
 Alpha(i)=(1/Omega(i)^2*((1-Omega(i)^2)^2+(2*xi(1)*Omega(i))^2)/((1+k^2-Omega(i)^2)^2+(2*xi(1)*Omega(i))^2))^0.5;
 PowerEn_1D(i)=(m*gamma(1))^2/omega(1)*Omega(i)^2*k^2*Alpha(i)/...
     ((1-Omega(i)^2-2*xi(1)*Omega(i)^2*Alpha(i))^2+(2*xi(1)*Omega(i)+Omega(i)*Alpha(i)*(1-Omega(i)^2+k^2))^2);
 end
 PP=PowerEn_1D';
%  plot(f,PowerEn_1D,'r');
%  hold on;
