# Supplementary material for: Performance Correction and Parameters Identification Considering Non-Uniform Electric Field in Cantilevered Piezoelectric Energy Harvesters
Source: Sensors (Basel). 2024 Jul 30;24(15):4943. doi: 10.3390/s24154943 (PMC11314653; doi:10.3390/s24154943)
Supplement: Supplementary file 1 [file sensors-24-04943-s001.zip › UnimorphSampleHarvester.csv]

% Model	UnimorphSample.mph
% Version	COMSOL 5.6.0.280
% Date	Apr 21 2024, 22:52
% Dimension	1
% Nodes	61
% Expressions	1
% Description	全局
% x	Height
55.5	2.0566888074220817E-5
55.6	2.188263751459044E-5
55.7	2.332402298308617E-5
55.8	2.4896402926753594E-5
55.9	2.6633189023561083E-5
56	2.854023674684041E-5
56.1	3.064032576716637E-5
56.2	3.2966011443912464E-5
56.3	3.553268205954651E-5
56.4	3.8398765521990146E-5
56.5	4.1588176102750996E-5
56.6	4.513533640670507E-5
56.7	4.912231584987125E-5
56.8	5.356504609126077E-5
56.9	5.857543823297319E-5
57	6.421083542052247E-5
57.1	7.048538600073076E-5
57.2	7.760725553351993E-5
57.3	8.558159201501724E-5
57.4	9.44513538194631E-5
57.5	1.0437056615702493E-4
57.6	1.1530378946757369E-4
57.7	1.2720255032295017E-4
57.8	1.3995161314111793E-4
57.9	1.5319310483685885E-4
58	1.6660256970513042E-4
58.1	1.7950772172215245E-4
58.2	1.910637979508632E-4
58.3	2.0030172159208345E-4
58.4	2.065197295466758E-4
58.5	2.0894656840168412E-4
58.6	2.0737767852917283E-4
58.7	2.0200018108677703E-4
58.8	1.9342760278130442E-4
58.9	1.8239722185975943E-4
59	1.6984884355233026E-4
59.1	1.5674988972066463E-4
59.2	1.4364052036795727E-4
59.3	1.3096763399369067E-4
59.4	1.1907325297901881E-4
59.5	1.0807269506229244E-4
59.6	9.810949603257777E-5
59.7	8.904795821393141E-5
59.8	8.101683184459398E-5
59.9	7.379864013234972E-5
60	6.735888970932469E-5
60.1	6.16324097005456E-5
60.2	5.6526092851832364E-5
60.3	5.195654511298917E-5
60.4	4.787277562898705E-5
60.5	4.4216450394199575E-5
60.6	4.0944454921775075E-5
60.7	3.7987009358527226E-5
60.8	3.5324275051835606E-5
60.9	3.2922424425673996E-5
61	3.0748949667040344E-5
61.1	2.877015336612357E-5
61.2	2.6975077108961277E-5
61.3	2.533224967367596E-5
61.4	2.383338019512712E-5
61.5	2.2458500737406936E-5
